# Supplementary material for: Statistical Approach for Biologically Relevant Gene Selection from High-Throughput Gene Expression Data
Source: Entropy (Basel). 2020 Oct 25;22(11):1205. doi: 10.3390/e22111205 (PMC7712650; doi:10.3390/e22111205)
Supplement: Supplementary file 1 [file entropy-22-01205-s001.zip]

Archive with 5 entries (4 files):
- entropy-942531-supplementary/
- entropy-942531-supplementary/BSM_0.1.0.tar.gz
- entropy-942531-supplementary/Supplemtary Information.docx
- entropy-942531-supplementary/Supplemtary Information.pdf
- entropy-942531-supplementary/Table S1.xlsx
